# Supplementary material for: Predictive Modelling of Lung Function using Emphysematous Density Distribution
Source: Sci Rep. 2019 Dec 24;9:19763. doi: 10.1038/s41598-019-56351-9 (PMC6930211; doi:10.1038/s41598-019-56351-9)
Supplement: Supplementary file 2 — testing dataset and training dataset [file 41598_2019_56351_MOESM2_ESM.zip]

Archive with 3 entries (3 files):
- dataTest.csv
- copd2.csv
- dataTrain.csv
