# Supplementary material for: Predictive Modelling of Lung Function using Emphysematous Density Distribution
Source: Sci Rep. 2019 Dec 24;9:19763. doi: 10.1038/s41598-019-56351-9 (PMC6930211; doi:10.1038/s41598-019-56351-9)
Supplement: Supplementary file 2 — testing dataset and training dataset [file 41598_2019_56351_MOESM2_ESM.zip › dataTest.csv]

	UID	Age	Height(cm)	Weight(kg)	Sex	BMI	EDup	EDlow	EDall	EDup0	EDup1	EDup2	EDup3	EDlow0	EDlow1	EDlow2	EDlow3	FEV1FVC	FEV1pred	gold
1	1000201	84	163.2	58	m	21.7764802	10.08	17.33	27.41	0.9	0.17	9.01	0	2.2	0.24	14.88	0	52.55813953	60.10638298	2
2	1002901	66	164.2	57.9	m	21.47495479	14.54	11.58	26.13	2.56	0.21	11.77	0	2.04	0.99	8.55	0	45.37815126	44.81327801	3
3	1003101	67	164	101.5	m	37.7379536	12.42	8.09	20.51	0.51	0	11.91	0	0.43	0	7.66	0	62.86919831	62.86919831	2
4	1004101	47	178	70.8	m	22.34566343	3.87	3.08	6.95	1.69	0.17	2.01	0	1.12	0.11	1.85	0	63.57758621	82.86516854	1
5	1004701	52	163.3	63	m	23.62480214	13.73	13.86	27.59	0.07	0	13.66	0	0.2	0	13.65	0	64.73551637	93.45454545	1
6	1004801	77	166	70	m	25.40281608	9.65	9.27	18.92	1.87	0.21	7.57	0	1.37	0.06	7.84	0	60.77738516	78.18181818	2
7	1005201	73	161.6	65	m	24.89032938	17.34	14.22	31.56	2.59	0.87	13.88	0	1.66	0.1	12.45	0	61.86770428	75.71428571	2
8	1007001	51	172.1	69	m	23.29632144	10.09	11.07	21.16	0.81	0.36	8.93	0	0.83	0.04	10.2	0	63.30275229	65.09433962	2
9	1007701	67	164	101.5	m	37.7379536	12.42	8.09	20.51	0.51	0	11.91	0	0.43	0	7.66	0	62.86919831	62.86919831	2
10	1009401	81	179	66.6	m	20.78586811	22.56	16.88	39.44	4.97	1.44	16.15	0	3.95	1.51	11.42	0	55.04201681	58.48214286	2
11	1010301	74	165	64	m	23.50780533	16.73	9.39	26.12	2.27	0.4	6.19	7.88	1.62	0.66	7.11	0	40.41666667	43.49775785	3
12	1010401	69	162.2	63.4	m	24.0983639	4.91	11	15.91	1.44	0.71	2.76	0	0.52	0.03	10.44	0	55.04201681	58.48214286	2
13	2000901	70	158	68	m	27.23922448	15.99	22.05	38.04	4.76	3.03	8.2	0	8	5.42	8.61	0	34.87394958	42.56410256	3
14	2001201	79	168	58	m	20.54988662	7.15	6.52	13.67	2.14	2.69	2.32	0	2.18	2.49	1.85	0	55.97484277	75.74468085	2
15	2001701	79	165	63	m	23.14049587	0.78	1.55	2.33	0.75	0.03	0	0	0.67	0.88	0	0	68.66197183	90.69767442	1
16	2004201	71	164	48	m	17.84651993	18.64	23.26	41.91	10.31	6.14	2.2	0	12.19	6.37	4.68	0	32.95454545	37.5	3
17	2006101	59	174	72	m	23.78121284	0.94	0.13	1.07	0.75	0.19	0	0	0.13	0	0	0	61.27320955	69.36936937	2
18	2006501	70	162	48	m	18.28989483	4.2	6.77	10.97	1.88	0.6	1.71	0	3.02	2.94	0.8	0	63.93442623	105.8823529	1
19	2009501	66	165	74	m	27.18089991	1.35	2.51	3.85	1.18	0.17	0	0	1.09	0.28	1.13	0	64.87341772	81.02766798	1
20	1007401	52	167.9	85.3	m	30.25851699	4.89	3.41	8.3	1.87	0.09	2.93	0	1.12	0.7	1.59	0	78.89273356	110.6796117	0
21	2003401	74	158	60	m	24.03460984	1.99	0.61	2.6	1.56	0.43	0	0	0.39	0.21	0	0	73.99103139	90.16393443	0
22	2005801	85	152	44	f	19.04432133	0.4	0.83	1.23	0.16	0.24	0	0	0.38	0.45	0	0	74.34210526	77.93103448	0
23	2008501	49	174	81	m	26.75386445	1.02	0.83	1.85	0.73	0.29	0	0	0.62	0.21	0	0	81.08747045	94.49035813	0
