# Supplementary material for: Predictive Modelling of Lung Function using Emphysematous Density Distribution
Source: Sci Rep. 2019 Dec 24;9:19763. doi: 10.1038/s41598-019-56351-9 (PMC6930211; doi:10.1038/s41598-019-56351-9)
Supplement: Supplementary file 2 — testing dataset and training dataset [file 41598_2019_56351_MOESM2_ESM.zip › dataTrain.csv]

	UID	Age	Height(cm)	Weight(kg)	Sex	BMI	EDup	EDlow	EDall	EDup0	EDup1	EDup2	EDup3	EDlow0	EDlow1	EDlow2	EDlow3	FEV1FVC	FEV1pred	gold
1	1002401	55	168.4	64.6	m	22.77971801	6.6	7.25	13.85	1.2	0.1	5.31	0	1.01	0.41	5.82	0	41.17647059	36.20689655	3
2	1002701	57	169.2	56.6	m	19.77041173	5.45	5.19	10.63	1.43	0.21	3.8	0	1.14	0.07	3.98	0	65.34653465	68.75	2
3	1003301	76	163.5	64.3	m	24.05334381	14.13	10.61	24.74	0.84	0	13.3	0	0.86	0.01	9.73	0	47.56097561	55.45023697	2
4	1003401	83	165.3	49.3	m	18.04268687	11.39	17.64	29.03	1.5	0.22	9.67	0	2.86	1.39	13.38	0	34.68634686	47	3
5	1003501	61	172	72	m	24.33747972	26.36	24.05	50.41	4.88	2.66	10.91	7.9	4.87	2.93	16.24	0	36.328125	32.06896552	3
6	1003601	63	157.2	54.4	m	22.01373916	27.78	15.37	43.16	6.39	2.25	19.14	0	3.08	1.75	10.54	0	47.91666667	52.99539171	2
7	1003701	73	158	56	m	22.43230252	27.96	24.56	52.52	7.67	5.19	15.09	0	6.14	2.87	15.55	0	33.09859155	24.22680412	4
8	1003901	75	179.2	72.5	m	22.57677974	17.28	17.18	34.46	0.54	0	0	16.74	1.07	0.1	0	16.01	40.72847682	43.00699301	3
9	1004001	68	171.6	84.4	m	28.6620916	18.61	15.53	34.15	2.29	0.27	6.47	9.58	2.14	0.49	12.9	0	43.11594203	44.07407407	3
10	1004401	63	170	70	m	24.22145329	7.34	5.53	12.88	1.42	0.1	5.83	0	0.98	0.13	4.42	0	59.31677019	69.20289855	2
11	1004501	60	159.9	45.5	m	17.79567514	24.77	22.83	47.59	6.53	1.52	16.72	0	5.78	1.11	15.94	0	37.5	30.37974684	3
12	1004601	62	161.7	55.9	m	21.37921565	23.36	14.06	37.41	5.94	1.72	15.7	0	2.88	0.24	10.93	0	44.79166667	53.75	2
13	1005001	54	176.8	83.7	m	26.77693946	7.79	6.35	14.13	1	0.08	6.71	0	0.91	0.06	5.36	0	61.66666667	67.0694864	2
14	1005101	63	166.6	61.9	m	22.3018379	16	17.59	33.59	1.57	0.17	6.84	7.42	1.2	0.16	0	16.23	47.57575758	60.38461538	2
15	1005301	65	172.1	78	m	26.33497207	6.15	10.37	16.52	0.98	0.09	5.09	0	0.7	0.05	9.61	0	67.75956284	88.57142857	1
16	1005401	63	162.1	81.5	m	31.01641358	6.47	8.48	14.95	1.1	0.13	5.25	0	1.04	0.11	7.32	0	53.91705069	48.9539749	3
17	1005501	76	174.3	80	m	26.33268917	11.92	15.37	27.29	0.68	0.19	11.06	0	1.73	0.25	3.13	10.26	56.25	62.30769231	2
18	1005601	66	171	58	m	19.83516296	12.19	18.27	30.46	2.44	1.23	8.52	0	4.09	2.94	11.22	0	42.62295082	38.23529412	3
19	1005701	77	165	70.1	m	25.74839302	6.62	6.5	13.12	1.42	0.06	5.14	0	0.98	0.33	5.18	0	48.37545126	62.3255814	2
20	1005901	57	170	70	m	24.22145329	13.89	13.66	27.56	0.08	0.01	13.8	0	0.15	0	13.51	0	52.75590551	45.89041096	3
21	1006101	78	164.7	61	m	22.48757561	5.07	10.15	15.22	1.23	1.25	2.6	0	0.86	0	9.28	0	58.72340426	65.4028436	2
22	1006201	55	168.4	64.7	m	22.81498073	6.6	7.25	13.85	1.2	0.1	5.31	0	1.01	0.41	5.82	0	41.17647059	36.20689655	3
23	1006401	66	168	68	m	24.09297052	11.63	10.01	21.64	0.16	0	11.47	0	0.93	0.01	9.06	0	46.90721649	35.27131783	3
24	1006501	77	164	61.8	m	22.97739441	14.23	8.04	22.27	2.44	1.79	10.01	0	1.42	0.43	6.19	0	41.86046512	42.85714286	3
25	1006601	77	170.8	48.9	m	16.76228137	5.53	5.22	10.74	1.78	0.68	3.07	0	1.41	0.36	3.44	0	55.21885522	67.76859504	2
26	1007101	82	164.1	70.3	m	26.10586951	4.2	4.36	8.56	1.66	0.62	1.92	0	1.23	1.94	1.18	0	57.87037037	63.45177665	2
27	1007201	67	158.7	48.7	m	19.33637713	30.58	24.66	55.24	8.27	2.16	20.14	0	6.07	2.25	16.34	0	32.59911894	34.74178404	3
28	1007301	62	168.4	78	m	27.50492268	18.1	15.63	33.73	0.02	0	8.68	9.4	0.05	0	6.27	9.31	55.58441558	78.96678967	2
29	1007501	72	181.7	87	m	26.35174614	8.77	7.95	16.73	0.67	0.03	8.08	0	0.96	0.07	6.92	0	69.04761905	104.5901639	1
30	1007601	71	163.6	67.1	m	25.07009164	9.66	15.33	24.99	0.87	0.04	8.75	0	1.6	0.51	13.21	0	57.22543353	88	1
31	1007801	78	181.9	59.4	m	17.95233926	6.21	8.63	14.85	0.96	0.12	5.13	0	0.9	0.04	7.69	0	62.22910217	69.31034483	2
32	1008001	67	169.6	64.5	m	22.42373843	7.31	9.33	16.64	1.97	0.59	4.74	0	1.6	0.87	6.85	0	51.9379845	76.42585551	2
33	1008201	83	169.3	70.7	m	24.66638453	0.94	0.84	1.78	0.63	0.32	0	0	0.56	0.27	0	0	69.7080292	87.6146789	1
34	1008301	77	158.4	59	m	23.51481992	11.66	15.01	26.68	0.83	0	10.84	0	1.62	0.56	12.56	0	64.70588235	71.35135135	2
35	1008401	75	167.2	68.7	m	24.57447174	14.13	10.61	24.74	0.84	0	13.3	0	0.86	0.01	9.73	0	47.56097561	55.45023697	2
36	1008501	85	174.3	58.4	m	19.22286309	4.71	6.57	11.28	1.49	0.43	2.79	0	1.39	0.09	5.08	0	49.16666667	50	2
37	1008701	55	175.2	97	m	31.60119681	7.81	11.64	19.44	1.35	0.15	6.31	0	1.24	0.5	9.89	0	61.53846154	62.30529595	2
38	1008801	69	181	85	m	25.94548396	11.29	6.63	17.93	1.04	0.1	10.16	0	1.04	0.05	5.54	0	62.63345196	56.77419355	2
39	1009001	61	159	55.2	m	21.83457933	13.17	22.45	35.62	2.34	0.3	4.79	5.74	3.76	1.07	1.15	16.47	40.41666667	43.49775785	3
40	1009501	69	162.2	63.4	m	24.0983639	15.47	21.31	36.78	2.39	0.52	12.56	0	4.29	3.03	13.99	0	59.27835052	50.66079295	2
41	1010601	82	158.4	54.8	m	21.84088358	7.86	17.69	25.55	1.36	0.13	6.37	0	1.83	0.75	5.98	9.14	45.02164502	60.81871345	2
42	2000101	58	183	98	m	29.2633402	0.2	0.95	1.15	0.15	0.06	0	0	0.33	0.62	0	0	45.59859155	65.4040404	2
43	2000401	62	169	56	m	19.60715661	25.52	37.66	63.17	11.15	11.32	2.89	0	18.02	17.13	1.75	0	26.90763052	23.02405498	4
44	2001902	86	153	59	m	25.20398137	3.89	9.82	13.71	1.52	1.75	0.63	0	3.08	3.04	3.69	0	52.88888889	103.4782609	1
45	2002101	71	167	87	m	31.19509484	1.49	1.62	3.11	1.13	0.36	0	0	0.78	0.84	0	0	51.11111111	63.88888889	2
46	2002201	68	168	59	m	20.90419501	27.78	24.99	52.77	9.33	10.4	8.05	0	8.38	7.78	8.82	0	27.74566474	35.95505618	3
47	2002401	85	173	65	m	21.71806609	1.93	9.43	11.36	0.97	0.96	0	0	3.62	3.44	2.37	0	52.14105793	82.47011952	1
48	2002901	61	160	60	m	23.4375	0.46	3.19	3.65	0.31	0.15	0	0	0.87	0.64	1.68	0	43.07692308	59.82905983	2
49	2003502	62	174	84	m	27.74474832	3.14	2.72	5.85	1.76	0.56	0.82	0	1.08	0.63	1.01	0	48.18181818	65.23076923	2
50	2003801	82	159	61	m	24.12879237	3.4	6.62	10.03	1.18	0.44	1.79	0	2.09	0.88	3.65	0	28.125	43.37349398	3
51	2004301	80	172	61	m	20.61925365	4.7	3.05	7.75	1.68	0.83	2.2	0	0.91	1.35	0.79	0	39.87730061	50.19305019	2
52	2004501	65	164	52	m	19.33372992	0.67	1.74	2.41	0.54	0.13	0	0	0.88	0.86	0	0	49.02506964	70.68273092	2
53	2004601	66	164	64	m	23.7953599	0.38	0.49	0.86	0.23	0.14	0	0	0.32	0.17	0	0	57.03422053	60.97560976	2
54	2004701	77	162	50	m	19.05197378	11.43	15.74	27.17	3.46	2.24	5.73	0	5.05	1.89	8.79	0	36.36363636	35.82089552	3
55	2004801	68	157	60	m	24.34175829	0.83	5.56	6.39	0.69	0.14	0	0	1.6	0.49	3.47	0	46.06060606	78.35051546	2
56	2005201	79	160	53	m	20.703125	26.04	10.54	36.59	16.49	7.14	2.32	0	6.13	3.32	1.09	0	38.38709677	65.38461538	2
57	2005701	52	180	98	m	30.24691358	0.2	0.37	0.57	0.16	0.04	0	0	0.34	0.03	0	0	68.15533981	89.08629442	1
58	2006001	55	174	59	m	19.48738275	26.8	23.88	50.68	14.33	11.47	1	0	12.08	6.81	4.98	0	33.03834808	32.46376812	3
59	2006901	56	167	77	m	27.60945176	0.36	0.93	1.29	0.31	0.05	0	0	0.62	0.31	0	0	60.60606061	60.81081081	2
60	2007201	64	169	76	m	26.60971255	3.92	3.99	7.9	1.52	0.28	2.12	0	1.22	0.21	2.55	0	57.54716981	85.61403509	1
61	2007601	78	166	68	m	24.67702134	3.11	4.74	7.86	1.28	1.83	0	0	1.34	1.28	2.12	0	52.36686391	78.66666667	2
62	2008001	64	179	83	m	25.9043101	0.73	0.41	1.14	0.43	0.29	0	0	0.27	0.14	0	0	62.84987277	70.17045455	2
63	2008201	76	157	43	m	17.44492677	0.4	1.5	1.9	0.4	0	0	0	0.91	0.59	0	0	54.89130435	59.06432749	2
64	2008301	74	169	74	m	25.90945695	4.23	1.1	5.32	1.83	1.01	1.38	0	0.67	0.42	0	0	67.02702703	96.875	1
65	2008601	64	157	60	f	24.34175829	0.26	0.18	0.44	0.22	0.03	0	0	0.15	0.03	0	0	66.38655462	72.47706422	2
66	2008801	59	175	60	m	19.59183673	15.65	14.82	30.47	7.28	3.81	4.56	0	7.26	4.2	3.36	0	65.38461538	95	1
67	2009101	67	158	64	m	25.63691716	18.73	4.66	23.39	7.88	2.92	7.93	0	2.33	0.98	1.34	0	45.23809524	55.88235294	2
68	2009401	65	168	73	m	25.86451247	6.8	2.38	9.18	4.08	0.98	1.75	0	1.48	0.89	0	0	62.5267666	105.7971014	1
69	2001501	60	157	68	m	27.58732606	0.33	0.32	0.65	0.3	0.03	0	0	0.19	0.13	0	0	71.39107612	125.3456221	0
70	2001601	55	165	76	m	27.91551882	2.17	2.72	4.89	1.41	0.76	0	0	0.84	0.56	1.31	0	69.93670886	77.54385965	0
71	2002001	59	168	95	m	33.65929705	0.75	0.46	1.2	0.61	0.14	0	0	0.26	0.19	0	0	74.21203438	88.39590444	0
72	2006801	70	175	52	m	16.97959184	0.02	0.2	0.22	0.02	0	0	0	0.16	0.04	0	0	71.12299465	86.36363636	0
73	2008101	60	164	68	m	25.2825699	0.33	0.16	0.5	0.32	0.01	0	0	0.14	0.02	0	0	75.10373444	68.56060606	0
74	2009201	53	167	72	m	25.81663021	0.32	0.29	0.61	0.23	0.09	0	0	0.09	0.2	0	0	73.07692308	106.25	0
75	2009901	66	163	62	m	23.33546614	2.42	1.82	4.24	1.08	0.47	0.88	0	0.82	1	0	0	75.37688442	125	0
76	1007901	57	165.9	71.7	m	26.05111905	6.03	5.18	11.21	1.07	0.07	4.89	0	1.65	0.96	2.57	0	79.08309456	101.0989011	0
